# Supplementary material for: Influence of the Fatty Acid Metabolism on the Mode of Action of a Cisplatin(IV) Complex with Phenylbutyrate as Axial Ligands
Source: Pharmaceutics. 2023 Feb 16;15(2):677. doi: 10.3390/pharmaceutics15020677 (PMC9967619; doi:10.3390/pharmaceutics15020677)
Supplement: Supplementary file 1 [file pharmaceutics-15-00677-s001.zip]

Archive with 1 entries (1 files):
- pharmaceutics-2203505-supplementary.pdf
